# Supplementary material for: The Dynamic Use of EGFR Mutation Analysis in Cell-Free DNA as a Follow-Up Biomarker during Different Treatment Lines in Non-Small-Cell Lung Cancer Patients
Source: Dis Markers. 2019 Jan 23;2019:7954921. doi: 10.1155/2019/7954921 (PMC6364099; doi:10.1155/2019/7954921)
Supplement: Supplementary Materials — Supplementary figure and table are provided. [file 7954921.f1.zip]

Archive with 2 entries (2 files):
- mat.7954921.v2.docx
- Supplementary Figure.pptx
